# Supplementary material for: Patients with Acute Limb Ischemia Might Benefit from Endovascular Therapy—A 17-Year Retrospective Single-Center Series of 985 Patients
Source: J Clin Med. 2023 Aug 23;12(17):5462. doi: 10.3390/jcm12175462 (PMC10487798; doi:10.3390/jcm12175462)
Supplement: Supplementary file 1 [file jcm-12-05462-s001.zip]

Archive with 1 entries (1 files):
- jcm-2535037-supplementary.pdf
